# Supplementary material for: Analysis of the Hypoxic Response in a Mouse Cortical Collecting Duct-Derived Cell Line Suggests That Esrra Is Partially Involved in Hif1α-Mediated Hypoxia-Inducible Gene Expression in mCCDcl1 Cells
Source: Int J Mol Sci. 2022 Jun 30;23(13):7262. doi: 10.3390/ijms23137262 (PMC9267015; doi:10.3390/ijms23137262)
Supplement: Supplementary file 1 [file ijms-23-07262-s001.zip]

Archive with 2 entries (2 files):
- ijms-1774981-supplementary.pdf
- Table S1.xlsx
